# Supplementary material for: Long Non-Coding RNAs of Plants in Response to Abiotic Stresses and Their Regulating Roles in Promoting Environmental Adaption
Source: Cells. 2023 Feb 24;12(5):729. doi: 10.3390/cells12050729 (PMC10001313; doi:10.3390/cells12050729)
Supplement: Supplementary file 1 [file cells-12-00729-s001.zip]

Archive with 1 entries (1 files):
- cells-2181294-supplementary.pdf
